# Supplementary material for: A New Perspective on Listeria monocytogenes Evolution
Source: PLoS Pathog. 2008 Sep 5;4(9):e1000146. doi: 10.1371/journal.ppat.1000146 (PMC2518857; doi:10.1371/journal.ppat.1000146)
Supplement: Table S1 — Strains (0.09 MB XLS) [file ppat.1000146.s002.xls]

## Sheet: Feuil1
Table S1. Characteristics of the 364 isolates included in this study.
Study No.	Subset	CLIP or other code (b)	Origin	Year of isolation	Country	Other strain code or ref.	L. monocytogenes lineage or species	Serotype or PCR group (a)	ST	inlA allele
122	Research	CLIP71060	CNS infection	1996	France		I	4b	1	22
123	Research	CLIP71980	CNS infection	1996	France		I	4b	1	22
127	Research	CLIP74765	CNS infection	1997	France		I	4b	1	22
128	Research	CLIP75815	CNS infection	1998	France		I	4b	1	22
130	Human clinical, 2000	CLIP80882	CNS infection	2000	France		I	4b	1	22
134	Human clinical, 2000	CLIP85809	CNS infection	2000	France		I	4b	1	22
157	Research	CLIP71766	CNS infection	1996	Germany		I	IVB	1	22
235	MF chronological	CLIP12848	Maternal-fetal	1989	France	outbreak France 1989	I	4b	1	22
237	MF chronological	CLIP13634	Maternal-fetal	1989	France		I	4b	1	22
241	MF chronological	CLIP15137	Maternal-fetal	1990	France		I	4b	1	22
249	MF chronological	CLIP29257	Maternal-fetal	1992	France		I	4b	1	22
253	MF chronological	CLIP4993	Maternal-fetal	1987	France		I	4b	1	22
257	MF chronological	CLIP56117	Maternal-fetal	1994	France		I	4b	1	22
258	MF chronological	CLIP60271	Maternal-fetal	1994	France		I	4b	1	22
265	MF chronological	CLIP68868	Maternal-fetal	1995	Sweden	outbreak Sweden 1995	I	4b	1	22
267	MF chronological	CLIP71627	Maternal-fetal	1996	France		I	4b	1	22
270	MF chronological	CLIP73052	Maternal-fetal	1997	France		I	4b	1	22
274	MF chronological	CLIP74634	Maternal-fetal	1997	France		I	4b	1	22
275	MF chronological	CLIP76633	Maternal-fetal	1998	France		I	4b	1	22
279	MF chronological	CLIP78975	Maternal-fetal	1999	France		I	4b	1	22
280	MF chronological	CLIP79799	Maternal-fetal	1999	France		I	4b	1	22
281	MF chronological	CLIP80385	Maternal-fetal	1999	France		I	4b	1	22
282	MF chronological	CLIP80962	Maternal-fetal	2000	France		I	4b	1	22
288	Human clinical, 2000	CLIP85298	Maternal-fetal	2000	France		I	4b	1	22
301	MF chronological	CLIP95970	Maternal-fetal	2004	France		I	4b	1	22
14	Ref	CLIP74913	Reference strain for serovar	1959	France	SLCC 2378 - CIP 105459=78.41 ATCC 19118	I	4e	1
66	Ancient strains	CLIP695	Animal	1957	France		I	IVB	1
95	Research	CLIP85073	Food	2000	France		I	IVB	1
137	Human clinical, 2000	CLIP86287	CNS infection	2000	France		I	4b	1
155	Ancient strains	CLIP566	CNS infection	1957	France		I	IVB	1
290	Human clinical, 2000	CLIP86093	Maternal-fetal	2000	France		I	4b	1
291	Human clinical, 2000	CLIP86251	Maternal-fetal	2000	France		I	4b	1
293	Human clinical, 2000	CLIP86341	Maternal-fetal	2000	France		I	4b	1
298	MF chronological	CLIP92488	Maternal-fetal	2003	France		I	4b	1
304	MF chronological	CLIP96453	Maternal-fetal	2004	France		I	4b	1
347	Human clinical, 2000	CLIP82798	Bacteriemia	2000	France		I	4b	1
352	Human clinical, 2000	CLIP85751	Bacteriemia	2000	France		I	4b	1
239	MF chronological	CLIP14296	Maternal-fetal	1989	France		I	4b	1
240	MF chronological	CLIP14766	Maternal-fetal	1990	France		I	4b	1
254	MF chronological	500974	Maternal-fetal	2005	France		I	4b	1
357	Genome	F2365	Cheese	1985	USA		I	4b	1
30	Research	CLIP71995	Research	Unknown	France	NCTC 10888	I	4d	2	22
96	Genome	HPB2262	Gastroenteritis	1997	Italy	Aureli 1997, outbreak Northern Italy, 1997	I	4b	2	22
120	Research	CLIP70202	CNS infection	1995	Switzerland		I	4b	2	22
121	Research	CLIP70882	CNS infection	1996	France		I	4b	2	22
124	Research	CLIP74338	CNS infection	1997	Spain		I	4b	2	22
125	Research	CLIP74357	CNS infection	1997	France		I	4b	2	22
129	Human clinical, 2000	CLIP80671	CNS infection	2000	France		I	4b	2	22
255	MF chronological	501135	Maternal-fetal	2005	France		I	4b	2	22
256	MF chronological	501207	Maternal-fetal	2005	France		I	4b	2	22
273	MF chronological	CLIP74329	Maternal-fetal	1997	France		I	4b	2	22
276	MF chronological	CLIP76668	Maternal-fetal	1998	France		I	4b	2	22
300	MF chronological	CLIP95074	Maternal-fetal	2004	France		I	4b	2	22
303	MF chronological	CLIP96183	Maternal-fetal	2004	France		I	4b	2	22
295	MF chronological	CLIP90608	Maternal-fetal	2002	France		I	4b	2	23
13	Ref	CLIP74912	Reference strain for serovar	1959	France	SLCC 2377 - CIP 105458=78.40 ATCC 19117 NCTC 10888	I	4d	2
31	Research	CLIP71996	Research	Unknown	France		I	4d	2
32	Research	CLIP73013	Research	Unknown	France		I	4d	2
89	Research	CLIP90171	Food	2001	France		I	4e	2
94	Research	CLIP85040	Food	2000	France		I	IVB	2
132	Human clinical, 2000	CLIP81117	CNS infection	2000	France		I	4b	2
289	Human clinical, 2000	CLIP85616	Maternal-fetal	2000	France		I	4b	2
292	Human clinical, 2000	CLIP86280	Maternal-fetal	2000	France		I	4b	2
294	MF chronological	CLIP88618	Maternal-fetal	2001	France		I	4b	2
345	Human clinical, 2000	CLIP80849	Bacteriemia	2000	France		I	4b	2
187	MF chronological	CLIP11229	Maternal-fetal	1988	France		I	1/2b	3	24
100	Genome	FSLR2-503	Gastroenteritis	1994	USA		I	1/2b	3	26
114	Human clinical, 2000	CLIP80914	CNS infection	2000	France		I	1/2b	3	26
115	Human clinical, 2000	CLIP83180	CNS infection	2000	France		I	1/2b	3	26
193	MF chronological	CLIP4980	Maternal-fetal	1987	France		I	1/2b	3	26
197	MF chronological	CLIP60881	Maternal-fetal	1994	France		I	1/2b	3	26
201	MF chronological	CLIP77792	Maternal-fetal	1999	France		I	1/2b	3	26
215	MF chronological	CLIP9968	Maternal-fetal	1988	France		I	1/2b	3	26
229	MF chronological	CLIP15847	Maternal-fetal	1990	France		I	3b	3	26
230	MF chronological	CLIP19833	Maternal-fetal	1991	France		I	3b	3	26
232	MF chronological	CLIP6037	Maternal-fetal	1987	France		I	3b	3	26
362	Genome	FSLN1-017	Food (trout in brine)	Unknown	Unknown	Gray et al., 2004	I	4b	3	26
9	Ref	CLIP74906	Reference strain for serovar	Unknown	USA	SLCC 2540 - CIP 78.35	I	3b	3
15	Research	CLIP73475	Research	1997	Colombia		I	7	3
16	Research	CLIP75797	Research	1998	France		I	7	3
81	Research	CLIP72075	Food	1996	France		I	7	3
82	Research	CLIP72078	Food	1996	France		I	7	3
83	Research	CLIP72079	Food	1996	France		I	7	3
85	Research	CLIP89757	Food	2001	France		I	7	3
86	Research	CLIP89765	Food	2001	France		I	7	3
87	Research	CLIP95356	Food	2004	France		I	7	3
116	Human clinical, 2000	CLIP85574	CNS infection	2000	France		I	1/2b	3
196	MF chronological	CLIP57953	Maternal-fetal	1994	France		I	1/2b	3
203	Human clinical, 2000	CLIP84085	Maternal-fetal	2000	France		I	1/2b	3
336	Human clinical, 2000	CLIP83775	Bacteriemia	2000	France		I	1/2b	3
131	Human clinical, 2000	CLIP81063	CNS infection	2000	France	outbreak France 2000	I	4b	4	25
234	MF chronological	CLIP11965	Maternal-fetal	1989	France		I	4b	4	25
259	MF chronological	CLIP63713	Maternal-fetal	1995	France	outbreak France 1995	I	4b	4	25
260	MF chronological	CLIP63978	Maternal-fetal	1995	France		I	4b	4	25
261	MF chronological	CLIP64086	Maternal-fetal	1995	France		I	4b	4	25
262	MF chronological	CLIP64236	Maternal-fetal	1995	France		I	4b	4	25
263	MF chronological	CLIP64271	Maternal-fetal	1995	France		I	4b	4	25
283	MF chronological	CLIP81046	Maternal-fetal	2000	France		I	4b	4	25
286	MF chronological	CLIP8370	Maternal-fetal	1988	France		I	4b	4	25
296	MF chronological	CLIP91553	Maternal-fetal	2002	France		I	4b	4	25
297	MF chronological	CLIP91907	Maternal-fetal	2002	France		I	4b	4	25
350	Human clinical, 2000	CLIP84345	Bacteriemia	2000	France		I	4b	4	25
136	Human clinical, 2000	CLIP86283	CNS infection	2000	France		I	4b	4
138	Research	CLIP88204	CNS infection	2001	France		I	4b	4
264	MF chronological	CLIP65747	Maternal-fetal	1995	France		I	4b	4
351	Human clinical, 2000	CLIP85296	Bacteriemia	2000	France		I	4b	4
344	Genome	CLIP80459	Bacteriemia	1999	France		I	4b	4
113	Research	CLIP70901	CNS infection	1996	France		I	1/2b	5	29
186	Genome	FSLJ2-064	Unknown	Unknown	USA	Gray 2004	I	1/2b	5	29
191	MF chronological	CLIP27461	Maternal-fetal	1992	France		I	1/2b	5	29
194	MF chronological	500704	Maternal-fetal	2005	France		I	1/2b	5	29
195	MF chronological	500921	Maternal-fetal	2005	France		I	1/2b	5	29
198	MF chronological	CLIP70974	Maternal-fetal	1996	France		I	1/2b	5	29
199	MF chronological	CLIP75688	Maternal-fetal	1998	France		I	1/2b	5	29
200	MF chronological	CLIP77099	Maternal-fetal	1998	France		I	1/2b	5	29
202	MF chronological	CLIP80731	Maternal-fetal	2000	France		I	1/2b	5	29
208	MF chronological	CLIP89447	Maternal-fetal	2001	France		I	1/2b	5	29
209	MF chronological	CLIP89671	Maternal-fetal	2001	France		I	1/2b	5	29
210	MF chronological	CLIP89801	Maternal-fetal	2002	France		I	1/2b	5	29
212	MF chronological	CLIP93314	Maternal-fetal	2003	France		I	1/2b	5	29
213	MF chronological	CLIP94382	Maternal-fetal	2003	France		I	1/2b	5	29
214	MF chronological	CLIP94394	Maternal-fetal	2003	France		I	1/2b	5	29
205	Human clinical, 2000	CLIP85546	Maternal-fetal	2000	France		I	1/2b	5
206	Human clinical, 2000	CLIP86102	Maternal-fetal	2000	France		I	1/2b	5
335	Human clinical, 2000	CLIP82248	Bacteriemia	2000	France		I	1/2b	5
338	Human clinical, 2000	CLIP84899	Bacteriemia	2000	France		I	1/2b	5
277	MF chronological	CLIP77002	Maternal-fetal	1998	France		I	4b	6	32
278	MF chronological	CLIP77092	Maternal-fetal	1998	France		I	4b	6	32
284	Human clinical, 2000	CLIP81146	Maternal-fetal	2000	France		I	4b	6	32
285	Human clinical, 2000	CLIP81438	Maternal-fetal	2000	France		I	4b	6	32
299	MF chronological	CLIP94402	Maternal-fetal	2003	France		I	4b	6	32
302	MF chronological	CLIP95986	Maternal-fetal	2004	France		I	4b	6	32
349	Human clinical, 2000	CLIP84344	Bacteriemia	2000	France		I	4b	6
126	Research	CLIP74622	CNS infection	1997	France		I	4b	10	22
245	MF chronological	CLIP18661	Maternal-fetal	1991	France		I	4b	10	22
246	MF chronological	CLIP19835	Maternal-fetal	1991	France		I	4b	10	22
268	MF chronological	CLIP7166	Maternal-fetal	1987	France		I	4b	10	22
271	MF chronological	CLIP74074	Maternal-fetal	1997	France		I	4b	10	22
272	MF chronological	CLIP74076	Maternal-fetal	1997	France		I	4b	10	22
188	MF chronological	CLIP16314	Maternal-fetal	1990	France		I	1/2b	39	26
192	MF chronological	CLIP38675	Maternal-fetal	1993	France		I	1/2b	39	26
189	MF chronological	CLIP18126	Maternal-fetal	1991	France		I	1/2b	41	26
190	MF chronological	CLIP19866	Maternal-fetal	1991	France		I	1/2b	42	26
1	Ref	CLIP74917	Reference strain	Unknown	France	SLCC 2482 - CIP 78.43 NCTC 10890	I	7	44
337	Human clinical, 2000	CLIP84522	Bacteriemia	2000	France		I	1/2b	45
204	MF chronological	CLIP84294	Maternal-fetal	2000	France		I	1/2b	47	28
266	MF chronological	CLIP70976	Maternal-fetal	1996	France		I	4b	48
242	MF chronological	CLIP15843	Maternal-fetal	1990	France		I	4b	50	22
348	Human clinical, 2000	CLIP84220	Bacteriemia	2000	France		I	4b	51
346	Human clinical, 2000	CLIP82247	Bacteriemia	2000	France		I	4b	54
321	Ancient strains	CLIP125	Maternal-fetal	1954	UK		I	IVB	54
236	MF chronological	CLIP13630	Maternal-fetal	1989	France		I	4b	55
287	Human clinical, 2000	CLIP85189	Maternal-fetal	2000	France		I	4b	57
211	MF chronological	CLIP91481	Maternal-fetal	2002	France		I	1/2b	59	30
117	Human clinical, 2000	CLIP86257	CNS infection	2000	France		I	1/2b	59
339	Human clinical, 2000	CLIP85548	Bacteriemia	2000	France		I	1/2b	59
135	Human clinical, 2000	CLIP86256	CNS infection	2000	France		I	4b	62	22
269	MF chronological	CLIP7206	Maternal-fetal	1987	France		I	4b	63	22
98	Research	CLIP22573	Unknown	1992	France	outbreak France 1992	I	4b	63
243	MF chronological	CLIP15845	Maternal-fetal	1990	France		I	4b	64	22
238	MF chronological	CLIP13892	Maternal-fetal	1989	France		I	4b	65	22
5	Ref	CLIP74903	Reference strain for serovar	1978	France	SLCC 2755-CIP 105449=CIP 78.32	I	1/2b	66
231	MF chronological	CLIP19959	Maternal-fetal	1991	France		I	3b	66
228	MF chronological	CLIP15685	Maternal-fetal	1990	France		I	3b	66
250	MF chronological	CLIP42398	Maternal-fetal	1993	France	outbreak France 1993	I	4b	67	22
233	MF chronological	CLIP6924	Maternal-fetal	1987	France		I	3b	68	26
227	MF chronological	CLIP15627	Maternal-fetal	1990	France		I	3b	68	27
147	Ancient strains	CLIP562	CNS infection	1956	France		I	IIB	68
35	Research	CLIP78962	Research	1999	France		I	4e	73	22
36	Research	CLIP79455	Research	Unknown	France	CIP 105459	I	4e	73	22
33	Research	CLIP79454	Research	Unknown	France	CIP 105458	I	4d	73
248	MF chronological	CLIP22490	Maternal-fetal	1992	France		I	4b	73
322	Ancient strains	CLIP1612	Maternal-fetal	1963	France		I	IVB	73
84	Research	CLIP81819	Food	2000	France		I	7	75
207	MF chronological	CLIP86873	Maternal-fetal	2001	France		I	1/2b	77
244	MF chronological	CLIP16335	Maternal-fetal	1990	France		I	4b	79	22
247	MF chronological	CLIP22391	Maternal-fetal	1992	France		I	4b	80	32
252	MF chronological	CLIP44459	Maternal-fetal	1993	France		I	4b	81	32
364	Genome	FSLJ1-175	Water	Unknown	Unknown		I	1/2b	87	29
363	Genome	FSLJ1-194	Sporadic and Epidemic cases	Unknown	USA		I	1/2b	88	29
150	Ancient strains	CLIP1413	CNS infection	1962	France		I	IVB	95
151	Ancient strains	CLIP1454	CNS infection	1962	France		I	IVB	96
80	Research	CLIP88497	Environmental	2000	France		I	4d	100
93	Ancient strains	CLIP178	Food	1953	USA		I	IVB	100
65	Ancient strains	CLIP206	Animal	1950	France		I	IVB	102
323	Ancient strains	CLIP205	Maternal-fetal	1950	France		I	IVB	102
153	Ancient strains	CLIP235	CNS infection	1954	Canada		I	IVB	104
146	Ancient strains	CLIP546	CNS infection	1956	France		I	IIB	117
356	Ancient strains	CLIP64	Bacteriemia	1934	USA		I	IVB	118
67	Ancient strains	CLIP77	Animal	Unknown	UK		I	IVB	119
68	Ancient strains	CLIP83	Animal	1937	USA		I	IVB	119
158	Ancient strains	CLIP73	CNS infection	1931	Australia		I	IVB	119
324	Ancient strains	CLIP63	Maternal-fetal	1933	USA		I	IVB	119
325	Ancient strains	CLIP67	Maternal-fetal	1934	USA		I	IVB	119
47	Ancient strains	CLIP82	Unknown	Unknown	Unknown		I	IVB	125
251	MF chronological	CLIP4371	Maternal-fetal	1987	France		I	4b	128
34	Research	CLIP73014	Research	Unknown	France		I	4e	134
133	Human clinical, 2000	CLIP83260	CNS infection	2000	France		I	4b	137	22
11	Ref	CLIP74910	Reference strain for serovar	Unknown	France	SLCC 2375 - CIP 78.38 ATCC 19115 quality control for API	I	4b	145
152	Ancient strains	CLIP2	CNS infection	1953	Germany		I	IVB	145
154	Ancient strains	CLIP32	CNS infection	Unknown	Unknown		I	IVB	146
326	Ancient strains	CLIP68	Maternal-fetal	1934	USA		I	IVB	150
156	Ancient strains	CLIP71	CNS infection	Unknown	USA		I	IVB	151
102	Research	CLIP70336	CNS infection	1996	France		II	1/2a	7	14
103	Research	CLIP71691	CNS infection	1996	France		II	1/2a	7	14
185	MF chronological	CLIP94624	Maternal-fetal	2003	France		II	1/2a	7	14
316	MF chronological	CLIP73718	Maternal-fetal	1997	France		II	1/2a	7	14
4	Ref	CLIP77873	Reference strain	1998	USA		II	1/2a	7
44	Ancient strains	CLIP884	Unknown	1927	South Africa		II	IIA	7
111	Human clinical, 2000	CLIP86255	CNS infection	2000	France		II	1/2a	7
139	Ancient strains	CLIP1648	CNS infection	1963	France		II	IIA	7
140	Ancient strains	CLIP187	CNS infection	1954	Germany		II	IIA	7
317	Ancient strains	CLIP9	Maternal-fetal	1951	Germany		II	IIA	7
328	Human clinical, 2000	CLIP80841	Bacteriemia	2000	France		II	1/2a	7
330	Human clinical, 2000	CLIP84315	Bacteriemia	2000	France		II	1/2a	7
56	Ancient strains	CLIP1535	Animal	1963	Germany		II	IIA	7
108	Human clinical, 2000	CLIP84921	CNS infection	2000	France		II	1/2a	8	1
112	Research	CLIP92451	CNS infection	2002	France		II	1/2a	8	1
167	MF chronological	CLIP39389	Maternal-fetal	1993	France		II	1/2a	8	1
168	MF chronological	CLIP40923	Maternal-fetal	1993	France		II	1/2a	8	1
171	MF chronological	CLIP60603	Maternal-fetal	1994	France		II	1/2a	8	1
183	MF chronological	CLIP89228	Maternal-fetal	2001	France		II	1/2a	8	1
109	Human clinical, 2000	CLIP85297	CNS infection	2000	France		II	1/2a	8
180	Human clinical, 2000	CLIP86331	Maternal-fetal	2000	France		II	1/2a	8
327	Human clinical, 2000	CLIP80730	Bacteriemia	2000	France		II	1/2a	8
219	MF chronological	CLIP70177	Maternal-fetal	1996	France		II	1/2c	9	8
223	MF chronological	CLIP80661	Maternal-fetal	1999	France		II	1/2c	9	8
6	Ref	CLIP70891	Reference strain	1996	France		II	1/2c	9
10	Ref	CLIP74907	Reference strain for serovar	Unknown	France	SLCC 2379 - CIP 78.36	II	3c	9
45	Ancient strains	CLIP325	Unknown	1955	Germany		II	IIC	9
72	Research	CLIP70592	Environmental	1996	France		II	1/2c	9
73	Research	CLIP84686	Environmental	2000	France		II	1/2c	9
76	Research	CLIP91805	Environmental	2002	France		II	1/2c	9
77	Research	CLIP94619	Environmental	2003	France		II	1/2c	9
78	Research	CLIP95381	Environmental	2004	France		II	1/2c	9
79	Research	CLIP96324	Environmental	2004	France		II	1/2c	9
97	Ancient strains	CLIP782	Unknown	1959	France		II	1/2c	9
119	Human clinical, 2000	CLIP80724	CNS infection	2000	France		II	1/2c	9
318	Ancient strains	CLIP33	Maternal-fetal	1952	Germany		II	IIC	9
319	Ancient strains	CLIP42	Maternal-fetal	1953	Germany		II	IIC	9
340	Human clinical, 2000	CLIP80669	Bacteriemia	2000	France		II	1/2c	9
341	Human clinical, 2000	CLIP84516	Bacteriemia	2000	France		II	1/2c	9
342	Human clinical, 2000	CLIP84603	Bacteriemia	2000	France		II	1/2c	9
217	MF chronological	CLIP57179	Maternal-fetal	1994	France		II	1/2c	9	10 (Δ 539)
218	MF chronological	CLIP6186	Maternal-fetal	1987	France		II	1/2c	9	16 (Δ 577)
220	MF chronological	CLIP70179	Maternal-fetal	1996	France		II	1/2c	9	16 (Δ 577)
221	MF chronological	CLIP73771	Maternal-fetal	1997	France		II	1/2c	9	16 (Δ 577)
226	MF chronological	CLIP95474	Maternal-fetal	2004	France		II	1/2c	9	16 (Δ 577)
118	Research	CLIP77571	CNS infection	1998	France		II	1/2c	9	9 (Δ 685)
216	MF chronological	CLIP15839	Maternal-fetal	1990	France		II	1/2c	9	9 (Δ 685)
222	MF chronological	CLIP77097	Maternal-fetal	1998	France		II	1/2c	9	9 (Δ 685)
224	Human clinical, 2000	CLIP86391	Maternal-fetal	2000	France		II	1/2c	9	9 (Δ 685)
225	MF chronological	CLIP93096	Maternal-fetal	2003	France		II	1/2c	9	9 (Δ 685)
169	MF chronological	CLIP42284	Maternal-fetal	1993	France		II	1/2a	11	6
359	Genome	F6854	Turkey frankfurter	1988	USA		II	1/2a	11	6
333	Human clinical, 2000	CLIP85307	Bacteriemia	2000	France		II	1/2a	11
3	Ref	CLIP74902	Reference strain for serovar	1940	UK	CIP 104794 - ATCC 35152- NCTC 7973	II	1/2a	12
8	Ref	CLIP74905	Reference strain for serovar	1937	Denmark	SLCC 2373 - CIP 78.34 ATCC 19113 - NCTC 5105	II	3a	13
174	MF chronological	CLIP81209	Maternal-fetal	2000	France		II	1/2a	14	18
181	MF chronological	CLIP87555	Maternal-fetal	2001	France		II	1/2a	14
107	Human clinical, 2000	CLIP83283	CNS infection	2000	France		II	1/2a	15	18
178	Human clinical, 2000	CLIP84587	Maternal-fetal	2000	France		II	1/2a	16	2
331	Human clinical, 2000	CLIP84380	Bacteriemia	2000	France		II	1/2a	16
184	MF chronological	CLIP92202	Maternal-fetal	2002	France		II	1/2a	17	2
165	MF chronological	CLIP21734	Maternal-fetal	1992	France		II	1/2a	18	11
332	Human clinical, 2000	CLIP84803	Bacteriemia	2000	France		II	1/2a	18	11
106	Human clinical, 2000	CLIP83088	CNS infection	2000	France		II	1/2a	19
179	Human clinical, 2000	CLIP84980	Maternal-fetal	2000	France		II	1/2a	20	7
166	MF chronological	CLIP23265	Maternal-fetal	1992	France		II	1/2a	21
110	Human clinical, 2000	CLIP85544	CNS infection	2000	France		II	1/2a	22	3
141	Ancient strains	CLIP236	CNS infection	1954	Canada		II	IIA	22
170	MF chronological	CLIP44147	Maternal-fetal	1993	France		II	1/2a	23	14
52	Ancient strains	CLIP1	Animal	1951	Germany		II	IIA	23
99	Ancient strains	CLIP100	Unknown	Unknown	Canada		II	IIA	23
182	MF chronological	CLIP8824	Maternal-fetal	1988	France		II	1/2a	24
177	Human clinical, 2000	CLIP84427	Maternal-fetal	2000	France		II	1/2a	26	12
175	MF chronological	CLIP8231	Maternal-fetal	1988	France		II	1/2a	26
162	MF chronological	CLIP14236	Maternal-fetal	1989	France		II	1/2a	27
173	MF chronological	CLIP78845	Maternal-fetal	1999	France		II	1/2a	29	17
176	Human clinical, 2000	CLIP83641	Maternal-fetal	2000	France		II	1/2a	29
334	Human clinical, 2000	CLIP85820	Bacteriemia	2000	France		II	1/2a	31
148	Ancient strains	CLIP317	CNS infection	1955	Germany		II	IIC	34
343	Human clinical, 2000	CLIP85305	Bacteriemia	2000	France		II	1/2c	34
38	Genome	EGD-e	Unknown	1960	Unknown	Glaser 2001	II	1/2a	35	8
2	Ref	CLIP6002	Reference strain	1992	France		II	1/2a	35
164	MF chronological	CLIP19585	Maternal-fetal	1991	France		II	1/2a	37	19
163	MF chronological	CLIP17861	Maternal-fetal	1991	France		II	1/2a	37
172	MF chronological	CLIP74644	Maternal-fetal	1997	France		II	1/2a	38	21
92	Research	CLIP86585	Food	2000	France		II	IIA	76
159	Genome	10403S	Skin lesions	1968	USA	Edman 1968 and Bishop 1987	II	1/2a	85	13
160	Genome	F6900	Unknown	1989	Unknown		II	1/2a	86	5
161	Genome	J2818	Food and human cases (outbreak)	2000	USA	Olsen 2005	II	1/2a	86	5
48	Genome	FSLJ2-003	Animal	Unknown	USA	Nightingale 2004	II	1/2a	89	4
49	Genome	FSLN3-165	Soil	Unknown	USA	Nightingale 2004	II	1/2a	90	20
54	Ancient strains	CLIP107	Animal	1951	Tunisia		II	IIA	91
42	Ancient strains	CLIP128	Unknown	1952	Germany		II	IIA	92
55	Ancient strains	CLIP1353	Animal	1961	France		II	IIA	93
57	Ancient strains	CLIP161	Animal	Unknown	Denmark		II	IIA	97
306	Ancient strains	CLIP173	Maternal-fetal	1937	USA		II	IIA	98
354	Ancient strains	CLIP69	Bacteriemia	1937	Denmark		II	IIA	98
90	Ancient strains	CLIP179	Food	1954	Germany		II	IIA	101
307	Ancient strains	CLIP183	Maternal-fetal	1954	Canada		II	IIA	101
308	Ancient strains	CLIP186	Maternal-fetal	1954	Germany		II	IIA	101
353	Ancient strains	CLIP184	Bacteriemia	1954	Canada		II	IIA	101
53	Ancient strains	CLIP1064	Animal	1959	France		II	IIA	101
309	Ancient strains	CLIP212	Maternal-fetal	1954	Germany		II	IIA	103
142	Ancient strains	CLIP305	CNS infection	1952	Unknown		II	IIA	105
310	Ancient strains	CLIP306	Maternal-fetal	1953	Germany		II	IIA	106
311	Ancient strains	CLIP307	Maternal-fetal	1953	Germany		II	IIA	107
312	Ancient strains	CLIP310	Maternal-fetal	1954	Germany		II	IIA	108
143	Ancient strains	CLIP322	CNS infection	1955	Germany		II	IIA	109
46	Ancient strains	CLIP327	Unknown	1955	USA		II	IIC	110
59	Ancient strains	CLIP386	Animal	1953	France		II	IIA	111
144	Ancient strains	CLIP36	CNS infection	1953	Germany		II	IIA	111
43	Ancient strains	CLIP38	Unknown	1953	Germany		II	IIA	112
313	Ancient strains	CLIP39	Maternal-fetal	1953	Germany		II	IIA	113
314	Ancient strains	CLIP40	Maternal-fetal	1953	Germany		II	IIA	114
320	Ancient strains	CLIP474	Maternal-fetal	1956	France		II	IIC	115
60	Ancient strains	CLIP502	Animal	Unknown	France		II	IIA	116
101	Research	CLIP70326	CNS infection	1995	New Zeland		II	1/2a	120	2
105	Research	CLIP74925	CNS infection	1997	France		II	1/2a	121	2
315	MF chronological	CLIP73068	Maternal-fetal	1996	France		II	1/2a	121	17
91	Research	CLIP71322	Food	1996	France		II	IIA	121	15 (Δ 492)
104	Research	CLIP74705	CNS infection	1995	France		II	1/2a	121	15 (Δ 492)
7	Ref	CLIP74904	Reference strain for serovar	1935	UK	SLCC 2372-CIP 105448=CIP 78.33 ATCC 19112 - NCTC 5348	II	1/2c	122
149	Ancient strains	CLIP76	CNS infection	1938	Unknown		II	IIC	122
64	Ancient strains	CLIP762	Animal	1941	Unknown		II	IIc	123
74	Research	CLIP85561	Environmental	2000	France		II	1/2c	123
62	Ancient strains	CLIP875	Animal	1948	URSS		II	IIA	126
75	Research	CLIP87494	Environmental	2001	France		II	1/2c	138
41	Ancient strains	CLIP12	Unknown	Unknown	Australia		II	IIA	141
58	Ancient strains	CLIP166	Animal	1948	Unknown		II	IIA	142
305	Ancient strains	CLIP17	Maternal-fetal	1951	Germany		II	IIA	143
145	Ancient strains	CLIP6	CNS infection	1953	Germany		II	IIA	149
329	Human clinical, 2000	CLIP84084	Bacteriemia	2000	France		II	1/2a	155
61	Ancient strains	CLIP87	Animal	Unknown	UK		II	IIA	158
63	Ancient strains	CLIP907	Animal	1953	Canada		II	IIA	160
358	Genome	LO28	Unknown	Unknown	Unknown		II	1/2c	210
17	Research	CLIP71987	Research	Unknown	France	NCTC 5214	III	4a	69
25	Research	CLIP74687	Research	Unknown	Germany		III	4c	70	31
24	Research	CLIP74679	Research	Unknown	Germany		III	4c	70
26	Research	CLIP74690	Research	Unknown	Germany		III	4c	70
27	Research	CLIP74695	Research	Unknown	Germany		III	4c	70
28	Research	CLIP79028	Research	Unknown	Germany		III	4c	70
50	Research	CLIP72815	Animal	1997	Switzerland		III	4c	70
51	Research	CLIP72825	Animal	1997	Switzerland		III	4c	70
20	Research	CLIP89377	Research	2001	France		III	4a	71
23	Research	CLIP74672	Research	Unknown	Germany		III	4c	71
69	Ancient strains	CLIP147	Animal	Unknown	UK		III	L	71
37	Ref	CLIP78025	Reference strain	1999	Germany		III	4a	72
29	Research	CLIP81065	Research	2000	France		III	4c	74
18	Research	CLIP71988	Research	Unknown	France		III	4a	130
22	Research	CLIP71993	Research	Unknown	France	NCTC 4883	III	4c	131	33
360	Genome	FSLJ2-071	Animal	Unknown	USA		III	4c	131	33
12	Ref	CLIP74911	Reference strain for serovar	Unknown	France	SLCC 2376 - CIP 78.39 ATCC 19116	III	4c	131
19	Ref	CLIP79453	Reference strain	Unknown	New Zealand	SLCC 2374 CIP 105457=78.37 ATCC 19114	III	4a	136
88	Ancient strains	CLIP177	Food	1949	USA		III	4c	144
70	Ancient strains	CLIP53	Animal	1924	UK		III	L	148
71	Ancient strains	CLIP85	Animal	1939	USA		III	L	157
39	Research	CLIP72635	Research	1996	France		L. innocua	6b	132
21	Research	CLIP73010	Research	Unknown	France		L. innocua	4ab	133
361	Genome	CLIP11262	Unknown	Unknown	France	CIP 8011T	L. innocua	6a	140
40	Research	CLIP72636	Research	1996	France		L. innocua	6b	152
355	Ancient strains	CLIP98	Bacteriemia	Unknown	Canada		Unclassified	IIA	161
(a) Serotypes are indicated by arabic numbers followed by small letters; PCR groups are indicated by roman numbers followed by capital letters.
(b) CLIP: Collection of Listeria strains from Institut Pasteur.
FM: feto-maternal; CNS: Central Nervous System infection (meningitis, meningo-encephalitis, or encephalitis); Ref: reference strain.
