# Supplementary material for: A New Perspective on Listeria monocytogenes Evolution
Source: PLoS Pathog. 2008 Sep 5;4(9):e1000146. doi: 10.1371/journal.ppat.1000146 (PMC2518857; doi:10.1371/journal.ppat.1000146)
Supplement: Table S2 — RDP analysis (0.03 MB XLS) [file ppat.1000146.s003.xls]

## Sheet: Recombination events
Table S2. Recombination events detected in houskeeping genes (panel A) and inlA (panel B)
Event nr.	Receptor isolates	Donor isolates	Significance by method (d)	Genomic	Affected
	(Lineage)	(Lineage)		position	Genes
A. Housekeeping genes (a)
1	Lineage 3	CLIP85 (3)	RDP: 1.382e-25 (14/19)	2792 – 390	abcZ, cat,
	except CLIP85 (3)	[CLIP85544 (2)]	Geneconv: 8.690e-25		ldh
			MaxChi: 3.028e-14
			Chimaera: 1.190e-14
2	CLIP 27555 (2)	CLIP83082 (1)	RDP: 1.337e-9	936 – 1418	blgA, lhkA
	CLIP83283 (2)	[CLIP85 (3)]	Geneconv: 8.335e-9
	CLIP81209 (2)		MaxChi: 1.193e-3
			Chimaera: 2.244e-3
3	CLIP85 (3)	CLIP454 (1)	RDP: 5.010e-1	391 – 961	ldh, dapE
		[CLIP85820 (3)]	Geneconv: 3.196e-3
			MaxChi: 2.666e-5
			Chimaera: 2.272e-3
4	CLIP166 (2)	CLIP161 (2)	RDP: 6.069e-3	1419 – 1882	lhkA, dat
	CLIP83088 (2)	[CLIP79028 (3)]	Geneconv: -/-
	CLIP98 (2)		MaxChi: 5.703e-4 (2/3)
			Chimaera: 2.585e-2 (2/3)
5	Lineage 3	CLIP166 (2)	RDP: 6.080e-3	2354 – 2766	abcZ
		[CLIP23265 (2)]	Geneconv: -/-
			MaxChi: 8.393e-3 (13/20)
			Chimaera: 7.904e-3 (9/20)
6	CLIP85 (3)	CLIP83206 (1)	RDP: 2.400e-5 (1/6)	1296 – 1599	bglA, lhkA
	CLIP71987 (3)	[CLIP76 (2)]	Geneconv: 1.329e-2
	CLIP79453 (3)		MaxChi: 3.322e-3
	CLIP53 (3)		Chimaera: 1.341e-2
	CLIP78025 (3)
	CLIP71988 (3)
4	CLIP83641 (2)	CLIP23256 (3)	RDP: 2.987e-3	2285 – 472	abcZ, cat,
	CLIP84803 (2)	[CLIP161(2)]	Geneconv: 4.280e-3 (3/5)		ldh
	CLIP78845 (2)		MaxChi: 3.230e-3
	CLIP21734 (2)		Chimaera: 1.130e-3 (3/5)
	CLIP161 (2)
B. Full-length inlA coding sequence (b)
1	19	21	RDP: -/-	1972 - 2357
	13		GeneConv: 1.2e-4	1332 - 2177
	8		MaxChi: 3.3e-3
	6		Chimaera: 7.6e-5	1332 - 2403
	5
2	20	37	RDP: 7.6e-4	59 - 1404
	21		GeneConv: -/-
			MaxChi: 4.9e-7
			Chimaera: 4.6e-7
3	15	25	RDP: 2.3e-2	1397 - 2175
	17		GeneConv: 7.1e-4
	18		MaxChi: 3.3e-3
	1		Chimaera: 4.5e-3	1848 - 2175
	2
	3
	4			1972 - 2190
4	22	?	RDP: -/-	234 - 1295
	23		GeneConv: -/-
	24		MaxChi: 9.9e-4
	25		Chimaera: 7.3e-3
	26
	27
	28
	29
	30
	31
	32
	33
(a). Recombination events as detected by RDP based on the concatenated sequences of seven genes. Lineage numbers are given in parentheses. The column "receptor" specifies haplotypes incorporating the fragment, "donor" names the haplotype that is closest to the infered donor strain, if it could be identified, and otherwise contains a question mark. The minor donor strain of each event is given in …
(b) Sequence numbers correspond to inlA alleles (see Figure 4 and Table S1)
(d) Significance names the five methods implemented in RDP3, with the significance estimates of the respective recombination event. If one method failed to detect a recombination event, "-/-" was assigned.
